# Supplementary material for: Running performance with emphasis on low temperatures in a Patagonian lizard, Liolaemus lineomaculatus
Source: Sci Rep. 2020 Sep 7;10:14732. doi: 10.1038/s41598-020-71617-3 (PMC7477221; doi:10.1038/s41598-020-71617-3)
Supplement: Supplementary file 1 — Supplementary Data. [file 41598_2020_71617_MOESM1_ESM.txt]

individual	temperature	Sprint_Runs	Long_Runs	BC_Index	site
13c	3.38	0	0	8.288028069	Calafate
13c	9.6	NA	NA	8.288028069	Calafate
13c	11.6	0.126903553	0.029826156	8.288028069	Calafate
13c	15.4	0.678733032	NA	8.288028069	Calafate
13c	15.75	NA	NA	8.288028069	Calafate
13c	16.1	NA	0.14488754	8.288028069	Calafate
13c	19.5	0.931677019	0.232712766	8.288028069	Calafate
13c	22.5	1.086956522	0.459317585	8.288028069	Calafate
13c	22.7	0.898203593	0.625372245	8.288028069	Calafate
13c	22.9	NA	NA	8.288028069	Calafate
13c	30.1	0.714285714	0.162412993	8.288028069	Calafate
13c	32.9	NA	NA	8.288028069	Calafate
13c	33.6	0.892857143	0.147285734	8.288028069	Calafate
13c	36.2	NA	0.308914387	8.288028069	Calafate
13c	37.4	0.553505535	NA	8.288028069	Calafate
13c	42.4	0	0	8.288028069	Calafate
14c	4.87	0	0	9.560412731	Calafate
14c	12.65	0.447761194	0.357873211	9.560412731	Calafate
14c	14.7	0.819672131	NA	9.560412731	Calafate
14c	15.1	NA	0.451807229	9.560412731	Calafate
14c	18	0.877192982	NA	9.560412731	Calafate
14c	18.75	NA	0.577557756	9.560412731	Calafate
14c	22.35	1.45631068	NA	9.560412731	Calafate
14c	22.7	NA	0.621669627	9.560412731	Calafate
14c	24.05	1.271186441	NA	9.560412731	Calafate
14c	24.6	NA	0.725639254	9.560412731	Calafate
14c	29.5	NA	NA	9.560412731	Calafate
14c	29.75	1.171875	NA	9.560412731	Calafate
14c	30	NA	0.59255079	9.560412731	Calafate
14c	32.9	NA	0.701402806	9.560412731	Calafate
14c	33.7	1.119402985	NA	9.560412731	Calafate
14c	36.85	1.685393258	NA	9.560412731	Calafate
14c	37.2	NA	0.42561816	9.560412731	Calafate
14c	41.3	0	0	9.560412731	Calafate
15c	4.26	0	0	7.769807514	Calafate
15c	15.4	0.094996833	NA	7.769807514	Calafate
15c	16.3	NA	0.062189055	7.769807514	Calafate
15c	19.3	NA	NA	7.769807514	Calafate
15c	19.7	0.183150183	0.099234477	7.769807514	Calafate
15c	22	NA	0.178020508	7.769807514	Calafate
15c	22.15	0.25862069	NA	7.769807514	Calafate
15c	22.25	NA	NA	7.769807514	Calafate
15c	22.5	0.41322314	0.295676482	7.769807514	Calafate
15c	31.05	0.649350649	0.406946425	7.769807514	Calafate
15c	31.8	NA	NA	7.769807514	Calafate
15c	32.8	0.974025974	0.290229441	7.769807514	Calafate
15c	37.75	NA	0.171149144	7.769807514	Calafate
15c	38.1	0.306748466	NA	7.769807514	Calafate
15c	40.9	0	0	7.769807514	Calafate
16c	3.01	0	0	7.143524268	Calafate
16c	11.8	0.220913108	0.089278123	7.143524268	Calafate
16c	15	0.300601202	0.12128913	7.143524268	Calafate
16c	15.3	NA	NA	7.143524268	Calafate
16c	19.2	NA	0.255661066	7.143524268	Calafate
16c	19.5	0.824175824	NA	7.143524268	Calafate
16c	22.4	1.094890511	0.422535211	7.143524268	Calafate
16c	22.7	NA	NA	7.143524268	Calafate
16c	25.3	0.872093023	0.536913357	7.143524268	Calafate
16c	30.8	NA	0.611050001	7.143524268	Calafate
16c	31.35	1.145038168	NA	7.143524268	Calafate
16c	32.7	NA	NA	7.143524268	Calafate
16c	34.7	0.980392157	0.187032419	7.143524268	Calafate
16c	37.65	1.363636364	0.43550394	7.143524268	Calafate
16c	42.1	0	0	7.143524268	Calafate
17c	4.29	0	0	7.831952465	Calafate
17c	14.5	0.150451354	0.078698846	7.831952465	Calafate
17c	15	0.374064838	0.136116152	7.831952465	Calafate
17c	15.25	NA	NA	7.831952465	Calafate
17c	19.2	NA	0.198113208	7.831952465	Calafate
17c	19.5	0.482315113	NA	7.831952465	Calafate
17c	22.5	NA	0.23484679	7.831952465	Calafate
17c	22.8	0.602409639	NA	7.831952465	Calafate
17c	22.9	0.746268657	0.191675794	7.831952465	Calafate
17c	31.1	0.961538462	0.350020989	7.831952465	Calafate
17c	34.2	NA	NA	7.831952465	Calafate
17c	34.4	1.45631068	0.432970934	7.831952465	Calafate
17c	37.8	0.376884422	0.256472887	7.831952465	Calafate
17c	41.36	0	0	7.831952465	Calafate
23c	5.01	0	0	6.695980614	Calafate
23c	11.6	NA	0.109924623	6.695980614	Calafate
23c	12.7	0.300601202	NA	6.695980614	Calafate
23c	15.55	NA	0.207141448	6.695980614	Calafate
23c	15.8	0.438596491	NA	6.695980614	Calafate
23c	19.7	NA	0.295275591	6.695980614	Calafate
23c	19.9	1.239669421	NA	6.695980614	Calafate
23c	22.2	NA	0.334714696	6.695980614	Calafate
23c	22.5	0.714285714	NA	6.695980614	Calafate
23c	23.6	1.578947368	0.264417023	6.695980614	Calafate
23c	32.6	0.38071066	0.255536627	6.695980614	Calafate
23c	33.1	0.819672131	0.250417362	6.695980614	Calafate
23c	35.4	NA	NA	6.695980614	Calafate
23c	36.3	0.974025974	0.290617216	6.695980614	Calafate
23c	41.7	0	0	6.695980614	Calafate
26c	4.34	0	0	10.00159692	Calafate
26c	11	0.186104218	0.101961546	10.00159692	Calafate
26c	15.45	0.678733032	0.515463918	10.00159692	Calafate
26c	19.2	0.630252101	0.391061453	10.00159692	Calafate
26c	19.4	NA	NA	10.00159692	Calafate
26c	22	0.735294118	0.518518519	10.00159692	Calafate
26c	23.7	NA	0.489738806	10.00159692	Calafate
26c	23.9	1.102941176	NA	10.00159692	Calafate
26c	31	0.847457627	0.001050001	10.00159692	Calafate
26c	33.9	1.239669421	0.194660734	10.00159692	Calafate
26c	35.45	1.351351351	0.510948905	10.00159692	Calafate
26c	40.7	0	0	10.00159692	Calafate
29c	4.47	0	0	7.461777727	Calafate
29c	11.1	NA	0.057800286	7.461777727	Calafate
29c	14.3	0.70754717	NA	7.461777727	Calafate
29c	14.55	NA	0.287750069	7.461777727	Calafate
29c	14.9	0.412087912	NA	7.461777727	Calafate
29c	19.05	NA	0.364836692	7.461777727	Calafate
29c	19.2	0.79787234	NA	7.461777727	Calafate
29c	22.6	0.773195876	0.439698492	7.461777727	Calafate
29c	24.05	NA	0.339476237	7.461777727	Calafate
29c	24.2	0.877192982	NA	7.461777727	Calafate
29c	31.9	NA	0.366236484	7.461777727	Calafate
29c	32.25	0.949367089	NA	7.461777727	Calafate
29c	32.6	NA	0.274366344	7.461777727	Calafate
29c	33.3	1.02739726	NA	7.461777727	Calafate
29c	37.25	0.914634146	NA	7.461777727	Calafate
29c	37.25	0.914634146	0.326899128	7.461777727	Calafate
29c	41.25	0	0	7.461777727	Calafate
32c	4.06	0	0	10.25700227	Calafate
32c	13.2	0.125733445	0.084643289	10.25700227	Calafate
32c	14.7	0.218978102	0.150429799	10.25700227	Calafate
32c	19.4	0.515463918	0.223976109	10.25700227	Calafate
32c	20.1	NA	NA	10.25700227	Calafate
32c	21.7	0.872093023	0.346878097	10.25700227	Calafate
32c	22.3	NA	NA	10.25700227	Calafate
32c	23.6	1.041666667	0.376470588	10.25700227	Calafate
32c	23.8	NA	NA	10.25700227	Calafate
32c	29.3	1.428571429	0.415031743	10.25700227	Calafate
32c	32.3	NA	0.514371257	10.25700227	Calafate
32c	33.1	1.724137931	NA	10.25700227	Calafate
32c	35.6	1.209677419	0.250776212	10.25700227	Calafate
32c	35.85	NA	NA	10.25700227	Calafate
32c	40.8	0	0	10.25700227	Calafate
33c	2.97	0	0	8.17770193	Calafate
33c	13	1.209677419	0.081187659	8.17770193	Calafate
33c	15.3	0.769230769	NA	8.17770193	Calafate
33c	15.9	NA	0.375	8.17770193	Calafate
33c	19.65	0.842696629	NA	8.17770193	Calafate
33c	19.9	NA	0.434602649	8.17770193	Calafate
33c	22.6	1.685393258	0.587576945	8.17770193	Calafate
33c	23.2	1.829268293	NA	8.17770193	Calafate
33c	23.5	NA	0.664556962	8.17770193	Calafate
33c	23.8	NA	NA	8.17770193	Calafate
33c	29.1	1.666666667	0.354609929	8.17770193	Calafate
33c	33.1	NA	0.504080653	8.17770193	Calafate
33c	33.45	2.272727273	NA	8.17770193	Calafate
33c	36.1	1.595744681	0.456720313	8.17770193	Calafate
33c	40	0	0	8.17770193	Calafate
34c	5.17	0	0	7.787150458	Calafate
34c	12	0.19206146	0.133979839	7.787150458	Calafate
34c	15	NA	NA	7.787150458	Calafate
34c	15.4	0.432276657	0.26210684	7.787150458	Calafate
34c	19.1	NA	NA	7.787150458	Calafate
34c	19.15	0.903614458	0.448143406	7.787150458	Calafate
34c	22.8	0.925925926	NA	7.787150458	Calafate
34c	22.95	NA	0.567874527	7.787150458	Calafate
34c	23.2	1.41509434	0.611888112	7.787150458	Calafate
34c	23.3	NA	NA	7.787150458	Calafate
34c	29.5	1.401869159	0.778931751	7.787150458	Calafate
34c	33.2	NA	0.599657339	7.787150458	Calafate
34c	33.65	NA	NA	7.787150458	Calafate
34c	34.1	1.094890511	NA	7.787150458	Calafate
34c	35.2	NA	0.686723349	7.787150458	Calafate
34c	35.8	1.304347826	NA	7.787150458	Calafate
34c	41.85	0	0	7.787150458	Calafate
36c	4.59	0	0	9.257912356	Calafate
36c	11.3	NA	0.04798026	9.257912356	Calafate
36c	12.3	0.3177633	NA	9.257912356	Calafate
36c	15.25	NA	NA	9.257912356	Calafate
36c	15.4	0.4835244	0.175204405	9.257912356	Calafate
36c	19.3	NA	NA	9.257912356	Calafate
36c	19.5	0.7648773	0.15079707	9.257912356	Calafate
36c	21.9	0.9348384	NA	9.257912356	Calafate
36c	22.1	NA	0.147368421	9.257912356	Calafate
36c	23.4	NA	NA	9.257912356	Calafate
36c	23.9	1.0156523	0.276440934	9.257912356	Calafate
36c	30.9	1.0668927	NA	9.257912356	Calafate
36c	31.15	NA	0.341949439	9.257912356	Calafate
36c	31.8	1.0989582	NA	9.257912356	Calafate
36c	32.9	NA	0.098130841	9.257912356	Calafate
36c	36.15	NA	NA	9.257912356	Calafate
36c	36.5	1.0460798	0.17733491	9.257912356	Calafate
36c	40.6	0	0	9.257912356	Calafate
37c	3.82	0	0	7.67615026	Calafate
37c	14.4	0.08441193	0.063985375	7.67615026	Calafate
37c	15.05	0.13239188	NA	7.67615026	Calafate
37c	15.7	NA	0.097114094	7.67615026	Calafate
37c	19.2	NA	NA	7.67615026	Calafate
37c	19.6	0.592885375	0.147017642	7.67615026	Calafate
37c	22.4	0.674683544	NA	7.67615026	Calafate
37c	22.55	NA	0.174187127	7.67615026	Calafate
37c	23.2	0.815463918	0.236806495	7.67615026	Calafate
37c	29.2	NA	NA	7.67615026	Calafate
37c	29.5	1.401869159	0.312249848	7.67615026	Calafate
37c	32.2	2.180952381	0.436326806	7.67615026	Calafate
37c	37.2	1.648051948	NA	7.67615026	Calafate
37c	37.8	NA	0.149466192	7.67615026	Calafate
37c	40.8	0	0	7.67615026	Calafate
38c	3.77	0	0	7.045039585	Calafate
38c	13.3	0.080213904	0.033671113	7.045039585	Calafate
38c	15	NA	NA	7.045039585	Calafate
38c	15.6	0.105263158	0.078481202	7.045039585	Calafate
38c	18.7	NA	NA	7.045039585	Calafate
38c	18.85	0.305498982	0.195022288	7.045039585	Calafate
38c	22.5	NA	NA	7.045039585	Calafate
38c	22.6	0.365853659	0.212679765	7.045039585	Calafate
38c	22.75	NA	0.315694528	7.045039585	Calafate
38c	22.9	0.607287449	NA	7.045039585	Calafate
38c	32.1	1.25	0.377562028	7.045039585	Calafate
38c	32.65	NA	0.298465037	7.045039585	Calafate
38c	33.2	0.793650794	NA	7.045039585	Calafate
38c	37	0.769230769	0.272091215	7.045039585	Calafate
38c	39.9	0	0	7.045039585	Calafate
40c	4.59	0	0	7.618833682	Calafate
40c	12.5	0.539568345	0.204160996	7.618833682	Calafate
40c	15.9	NA	0.169902913	7.618833682	Calafate
40c	16.3	0.38071066	NA	7.618833682	Calafate
40c	16.7	NA	NA	7.618833682	Calafate
40c	19.1	NA	NA	7.618833682	Calafate
40c	19.2	0.742574257	0.306658879	7.618833682	Calafate
40c	22.2	NA	NA	7.618833682	Calafate
40c	22.7	1.5625	0.570652174	7.618833682	Calafate
40c	26.1	NA	NA	7.618833682	Calafate
40c	26.2	1.428571429	0.452001722	7.618833682	Calafate
40c	29.2	1.056338028	NA	7.618833682	Calafate
40c	29.45	NA	0.573457127	7.618833682	Calafate
40c	31.9	1.339285714	0.79245283	7.618833682	Calafate
40c	35.6	NA	0.339476237	7.618833682	Calafate
40c	35.75	1.056338028	NA	7.618833682	Calafate
40c	40.06	0	0	7.618833682	Calafate
43c	5.18	0	0	7.693104371	Calafate
43c	11.2	NA	NA	7.693104371	Calafate
43c	11.9	0.2977073	0.07422593	7.693104371	Calafate
43c	14.8	NA	0.098804931	7.693104371	Calafate
43c	15.3	0.477674	NA	7.693104371	Calafate
43c	19.65	0.7763054	0.171736997	7.693104371	Calafate
43c	19.8	NA	NA	7.693104371	Calafate
43c	22	0.9406321	NA	7.693104371	Calafate
43c	22.25	NA	0.24378918	7.693104371	Calafate
43c	23.55	1.0070023	NA	7.693104371	Calafate
43c	23.7	NA	0.406555713	7.693104371	Calafate
43c	32.1	1.1100279	0.511005392	7.693104371	Calafate
43c	34	NA	0.292908323	7.693104371	Calafate
43c	34.2	1.1590073	NA	7.693104371	Calafate
43c	37.45	NA	NA	7.693104371	Calafate
43c	38.1	0.8096625	0.155004429	7.693104371	Calafate
43c	41.3	0	0	7.693104371	Calafate
48c	3.25	0	0	6.856874559	Calafate
48c	12.05	0.25862069	NA	6.856874559	Calafate
48c	13.1	NA	0.084344124	6.856874559	Calafate
48c	15	0.4604096	NA	6.856874559	Calafate
48c	15.2	NA	0.182799443	6.856874559	Calafate
48c	18.7	0.7045951	0.197220135	6.856874559	Calafate
48c	20.2	0.8180544	NA	6.856874559	Calafate
48c	23	0.9887477	NA	6.856874559	Calafate
48c	23.4	NA	0.286259542	6.856874559	Calafate
48c	31.1	1.0736573	0.22264631	6.856874559	Calafate
48c	32.1	1.1100279	0.277117973	6.856874559	Calafate
48c	32.85	NA	NA	6.856874559	Calafate
48c	36.65	0.694444444	0.260158573	6.856874559	Calafate
48c	41.4	0	0	6.856874559	Calafate
10e	3.24	0.03611557	0.017881877	3.517652323	Esquel
10e	12	0.103163686	0.066145899	3.517652323	Esquel
10e	15.5	0.250417362	0.174708819	3.517652323	Esquel
10e	41.3	0.03611557	0.017881877	3.517652323	Esquel
10e	21.7	0.652173913	0.239780772	3.517652323	Esquel
10e	13.9	0.180072029	0.126141278	3.517652323	Esquel
10e	35.4	0.789473684	0.2486973	3.517652323	Esquel
10e	39.9	1.171875	0.253929867	3.517652323	Esquel
10e	24.4	1.071428571	0.386597938	3.517652323	Esquel
10e	31.7	1.086956522	0.464807437	3.517652323	Esquel
11e	3.24	0.03611557	0.017881877	4.226353363	Esquel
11e	16	0.559701493	0.351053159	4.226353363	Esquel
11e	21.6	0.738916256	0.608695652	4.226353363	Esquel
11e	11.6	0.153061224	0.135483871	4.226353363	Esquel
11e	13.4	0.372208437	0.171288744	4.226353363	Esquel
11e	24.3	0.961538462	0.330292545	4.226353363	Esquel
11e	31.4	0.877192982	0.464396285	4.226353363	Esquel
11e	35	1.006711409	0.333757152	4.226353363	Esquel
11e	40.7	0.03611557	0.017881877	4.226353363	Esquel
11e	38.4	0.872093023	0.318278266	4.226353363	Esquel
12e	13.7	0.441176471	0.135030864	3.600402514	Esquel
12e	32.2	1.293103448	0.681818182	3.600402514	Esquel
12e	15.1	0.429799427	0.210420842	3.600402514	Esquel
12e	21.8	0.980392157	0.420841683	3.600402514	Esquel
12e	11.6	0.281954887	0.149381135	3.600402514	Esquel
12e	35.1	1.442307692	0.309005297	3.600402514	Esquel
12e	38.7	1.41509434	0.381125227	3.600402514	Esquel
12e	25.4	1.119402985	0.505050505	3.600402514	Esquel
12e	41.3	0.03611557	0.017881877	3.600402514	Esquel
12e	3.03	0.03611557	0.017881877	3.600402514	Esquel
14e	2.8	0.03611557	0.017881877	4.12326693	Esquel
14e	11.6	0.09603073	0.023842503	4.12326693	Esquel
14e	13.7	0.151975684	0.072115385	4.12326693	Esquel
14e	21.3	0.867052023	0.208872091	4.12326693	Esquel
14e	24.6	1.315789474	0.285869861	4.12326693	Esquel
14e	31.7	0.174216028	0.095065641	4.12326693	Esquel
14e	15.6	0.392670157	0.259836674	4.12326693	Esquel
14e	35.5	0.197889182	0.082670656	4.12326693	Esquel
14e	36.9	0.240384615	0.080447441	4.12326693	Esquel
14e	41.2	0.03611557	0.017881877	4.12326693	Esquel
15e	24.6	1.119402985	0.347452019	4.400119568	Esquel
15e	13.7	0.177304965	0.13267627	4.400119568	Esquel
15e	16.1	0.493421053	0.304347826	4.400119568	Esquel
15e	21.4	1.19047619	0.436227669	4.400119568	Esquel
15e	41.4	0.03611557	0.017881877	4.400119568	Esquel
15e	32.2	0.857142857	0.480329369	4.400119568	Esquel
15e	35.4	0.898203593	0.276388523	4.400119568	Esquel
15e	38.1	1.260504202	0.416171225	4.400119568	Esquel
15e	2.79	0.03611557	0.017881877	4.400119568	Esquel
15e	12.1	0.275229358	0.12295082	4.400119568	Esquel
16e	25	1.648351648	0.548589342	3.604175804	Esquel
16e	33.4	0.898203593	0.305410122	3.604175804	Esquel
16e	36.1	0.283018868	0.188408398	3.604175804	Esquel
16e	37.7	1.19047619	0.25466893	3.604175804	Esquel
16e	41.81	0.03611557	0.017881877	3.604175804	Esquel
16e	2.59	0.03611557	0.017881877	3.604175804	Esquel
16e	12.3	0.074738416	0.043009872	3.604175804	Esquel
16e	13.6	0.098814229	0.067307692	3.604175804	Esquel
16e	16	0.777202073	0.138999206	3.604175804	Esquel
16e	21.6	1.229508197	0.217391304	3.604175804	Esquel
17e	12.1	0.291828794	0.095515328	3.860682503	Esquel
17e	13.3	0.46875	0.179119754	3.860682503	Esquel
17e	16.2	0.632911392	0.424929178	3.860682503	Esquel
17e	2.25	0.03611557	0.017881877	3.860682503	Esquel
17e	41.5	0.03611557	0.017881877	3.860682503	Esquel
17e	25.1	2.027027027	0.905172414	3.860682503	Esquel
17e	32.8	1.485148515	0.36971831	3.860682503	Esquel
17e	34.9	0.802139037	0.334075724	3.860682503	Esquel
17e	22.9	1.271186441	0.503597122	3.860682503	Esquel
17e	37.2	1.271186441	0.406189555	3.860682503	Esquel
18e	2.77	0.03611557	0.017881877	4.017573845	Esquel
18e	12.3	0.174621653	0.118229929	4.017573845	Esquel
18e	13.1	0.388601036	0.155348424	4.017573845	Esquel
18e	23.3	0.867052023	0.401222774	4.017573845	Esquel
18e	26.3	0.920245399	0.48951049	4.017573845	Esquel
18e	32.5	0.914634146	0.478142077	4.017573845	Esquel
18e	17.6	0.669642857	0.470008953	4.017573845	Esquel
18e	35	0.828729282	0.436227669	4.017573845	Esquel
18e	37.4	1.948051948	0.41716329	4.017573845	Esquel
18e	41	0.03611557	0.017881877	4.017573845	Esquel
19e	26.7	1.327433628	0.279032687	3.532151493	Esquel
19e	13.2	0.162689805	0.059842699	3.532151493	Esquel
19e	17.9	0.887573964	0.217887529	3.532151493	Esquel
19e	23.5	0.253807107	0.189018902	3.532151493	Esquel
19e	41.8	0.03611557	0.017881877	3.532151493	Esquel
19e	33.6	1.071428571	0.182608696	3.532151493	Esquel
19e	34.8	0.318471338	0.197405527	3.532151493	Esquel
19e	36.4	0.268336315	0.180133814	3.532151493	Esquel
19e	2.83	0.03611557	0.017881877	3.532151493	Esquel
19e	12.2	0.112866817	0.04492363	3.532151493	Esquel
2e	11.8	0.133333333	0.098610068	4.180361794	Esquel
2e	14.3	0.18404908	0.118043845	4.180361794	Esquel
2e	2.51	0.03611557	0.017881877	4.180361794	Esquel
2e	16.7	0.167973124	0.101527751	4.180361794	Esquel
2e	41.4	0.03611557	0.017881877	4.180361794	Esquel
2e	21.2	0.511945392	0.231226602	4.180361794	Esquel
2e	23.9	1.578947368	0.377562028	4.180361794	Esquel
2e	36.7	2	0.451418745	4.180361794	Esquel
2e	34.9	1.45631068	0.503114518	4.180361794	Esquel
2e	32.8	2	0.495984884	4.180361794	Esquel
21e	2.87	0.03611557	0.017881877	4.092473087	Esquel
21e	13.1	0.094043887	0.037743988	4.092473087	Esquel
21e	14.1	0.167785235	0.126293	4.092473087	Esquel
21e	17.5	0.657894737	0.359097127	4.092473087	Esquel
21e	23.4	0.721153846	0.15027909	4.092473087	Esquel
21e	27.3	1.013513514	0.305587893	4.092473087	Esquel
21e	31.7	0.25466893	0.148284141	4.092473087	Esquel
21e	35.9	0.150451354	0.065335076	4.092473087	Esquel
21e	36.7	0.291828794	0.139962677	4.092473087	Esquel
21e	40.1	0.03611557	0.017881877	4.092473087	Esquel
22e	2.85	0.03611557	0.017881877	2.977087923	Esquel
22e	13	0.083333333	0.052971446	2.977087923	Esquel
22e	13.5	0.26929982	0.100488085	2.977087923	Esquel
22e	18.4	0.67264574	0.387883266	2.977087923	Esquel
22e	23.3	1.724137931	0.236913357	2.977087923	Esquel
22e	27.5	1.229508197	0.266632809	2.977087923	Esquel
22e	33.1	0.710900474	0.292805354	2.977087923	Esquel
22e	36.6	0.609756098	0.210843373	2.977087923	Esquel
22e	38.4	0.522648084	0.219160927	2.977087923	Esquel
22e	42.06	0.03611557	0.017881877	2.977087923	Esquel
23e	2.67	0.03611557	0.017881877	3.214107221	Esquel
23e	13.1	0.547445255	0.204678363	3.214107221	Esquel
23e	13.3	0.171624714	0.106028476	3.214107221	Esquel
23e	18.6	1.102941176	0.406819062	3.214107221	Esquel
23e	23.6	0.903614458	0.326188257	3.214107221	Esquel
23e	27	1.282051282	0.385321101	3.214107221	Esquel
23e	33.4	1.339285714	0.497866287	3.214107221	Esquel
23e	33.9	0.773195876	0.329153605	3.214107221	Esquel
23e	36.5	1.136363636	0.526843954	3.214107221	Esquel
23e	41.3	0.03611557	0.017881877	3.214107221	Esquel
3e	12.3	0.080256822	0.041902786	3.38526038	Esquel
3e	14.6	0.165562914	0.110596166	3.38526038	Esquel
3e	2.32	0.03611557	0.017881877	3.38526038	Esquel
3e	24.2	1.102941176	0.247408106	3.38526038	Esquel
3e	32.4	0.367647059	0.342019544	3.38526038	Esquel
3e	15.3	0.23659306	0.110642782	3.38526038	Esquel
3e	21.4	0.37037037	0.130370002	3.38526038	Esquel
3e	36.3	0.434782609	0.244470314	3.38526038	Esquel
3e	34.7	0.34965035	0.210420842	3.38526038	Esquel
3e	40.5	0.03611557	0.017881877	3.38526038	Esquel
4e	15.8	0.261780105	0.475758949	3.6808997	Esquel
4e	20.9	1.19047619	0.45025729	3.6808997	Esquel
4e	35.7	1.19047619	0.468123049	3.6808997	Esquel
4e	36.1	1.25	0.388888889	3.6808997	Esquel
4e	23.8	1.648351648	0.666666667	3.6808997	Esquel
4e	11.4	0.143953935	0.089904958	3.6808997	Esquel
4e	14.1	0.232919255	0.130515848	3.6808997	Esquel
4e	41.6	0.03611557	0.017881877	3.6808997	Esquel
4e	31.1	1.020408163	0.527373179	3.6808997	Esquel
4e	2.22	0.03611557	0.017881877	3.6808997	Esquel
5e	14.2	0.351288056	0.177095632	3.393082256	Esquel
5e	37.4	0.887573964	0.28981507	3.393082256	Esquel
5e	15.9	0.872093023	0.128111274	3.393082256	Esquel
5e	11.7	0.135501355	0.067768168	3.393082256	Esquel
5e	30.8	0.49833887	0.264350453	3.393082256	Esquel
5e	21.5	0.409836066	0.260610573	3.393082256	Esquel
5e	24.2	1.428571429	0.321494182	3.393082256	Esquel
6e	2.13	0.03611557	0.017881877	4.668252273	Esquel
6e	11.9	0.048154093	0.036912044	4.668252273	Esquel
6e	22.1	0.268817204	0.189359784	4.668252273	Esquel
6e	25.2	0.361445783	0.213414634	4.668252273	Esquel
6e	13.8	0.104748603	0.071599045	4.668252273	Esquel
6e	15.5	0.508474576	0.149743297	4.668252273	Esquel
6e	32.3	0.572519084	0.162841191	4.668252273	Esquel
6e	35.1	0.753768844	0.25887574	4.668252273	Esquel
6e	36.3	1.056338028	0.403690888	4.668252273	Esquel
6e	41.8	0.03611557	0.017881877	4.668252273	Esquel
8e	15.1	0.394736842	0.29923055	4.509544112	Esquel
8e	33.9	0.684931507	0.439514441	4.509544112	Esquel
8e	16.6	0.365853659	0.284014065	4.509544112	Esquel
8e	21.5	1.020408163	0.731197772	4.509544112	Esquel
8e	24.1	1.546391753	0.63253012	4.509544112	Esquel
8e	14	0.454545455	0.212722853	4.509544112	Esquel
8e	36.4	0.819672131	0.371287129	4.509544112	Esquel
8e	37.3	1.442307692	0.477272727	4.509544112	Esquel
8e	11.8	0.148809524	0.102719624	4.509544112	Esquel
8e	40.8	0.03611557	0.017881877	4.509544112	Esquel
8e	3.5	0.03611557	0.017881877	4.509544112	Esquel
9e	24.7	0.967741935	0.410476935	3.868091651	Esquel
9e	33.2	0.5	0.38688283	3.868091651	Esquel
9e	35.3	0.6	0.248461903	3.868091651	Esquel
9e	41.7	0.03611557	0.017881877	3.868091651	Esquel
9e	21.7	0.619834711	0.393553223	3.868091651	Esquel
9e	1.46	0.03611557	0.017881877	3.868091651	Esquel
9e	36.8	0.545454545	0.175321423	3.868091651	Esquel
9e	15.1	0.23659306	0.174302789	3.868091651	Esquel
9e	11.9	0.160771704	0.105921517	3.868091651	Esquel
9e	14.3	0.241157556	0.15571704	3.868091651	Esquel
